# Supplementary material for: Carbohydrate Quality Is Independently Associated with Cardiometabolic Risk in Chinese Individuals with Impaired Glucose Tolerance
Source: Nutrients. 2025 Mar 24;17(7):1123. doi: 10.3390/nu17071123 (PMC11990533; doi:10.3390/nu17071123)
Supplement: Supplementary file 1 [file nutrients-17-01123-s001.zip]

Archive with 1 entries (1 files):
- nutrients-3527940-supplementary.pdf
